# Supplementary material for: Prevalence, Clinico-Bacteriological Profile, and Antibiotic Resistance of Symptomatic Urinary Tract Infections in Pregnant Women
Source: Antibiotics (Basel). 2022 Dec 25;12(1):33. doi: 10.3390/antibiotics12010033 (PMC9855124; doi:10.3390/antibiotics12010033)
Supplement: Supplementary file 1 [file antibiotics-12-00033-s001.zip]

Archive with 1 entries (1 files):
- antibiotics-2116338-supplementary.pdf
